# Supplementary material for: Healthcare experiences and the cycle of genomic healthcare disparities: A cross-sectional study utilizing the ‘All of Us’ research program
Source: J Community Genet. 2026 Jul 22;17(4):88. doi: 10.1007/s12687-026-00921-8 (PMC13391989; doi:10.1007/s12687-026-00921-8)
Supplement: Supplementary file 1 — Supplementary Material 1 [file 12687_2026_921_MOESM1_ESM.xlsx]

## Sheet: Supplementary Table Information
	Supplementary Table	Title
	Table S1	Key Terminology
	Table S2	Variable Coding
	Table S3	All of Us Total Demographics and Study Demographics
	Table S4	Participant Counts for responders to Question 1: Involvement in Healthcare Decisions
	Table S5	Participant Counts for responders to Question 2: Respect by HCPs
	Table S6	Participant Counts for responders to Question 3: Understandable Health Information
	Table S7	Multiple Logistic Regression Summary of Q1: Involvement in Healthcare Decisions
	Table S8	Ordinal Regression Summary of Q1: Involvement in Healthcare Decisions
	Table S9	Multiple Logistic Regression Summary of Q2: Respect by HCPs
	Table S10	Multiple Logistic Regression Summary of Q3: Understandable Health Information
	Table S11	Summary of Concordance Analyses

## Sheet: Table_S1_KeyTerminology
	Supplementary Table 1. Key Terminology
	Ancestry: An individual’s lineage, “roots”, or heritage – in the context of genetics, the passing down of DNA through generations or ancestors.
	Genetic Ancestry Group: A set of individuals who share similar genetic ancestries and are then assigned a nongenetic label based on geography, ethnicity, or other characteristics.
	Race: A sociopolitical construct to classify individuals based on beliefs about shared ancestry, utilized as a predictor variable in this study to assess the impact of this social construct on healthcare experiences.
	Definitions derived from the National Academies of Sciences, Engineering, and Medicine framework. (Committee on the Use of Race, Ethnicity, and Ancestry as Population Descriptors in Genomics Research et al., 2023)

## Sheet: Table_S2_PredictorCoding
	Supplementary Table 2. Predictor Variables Encoding
	Question	ANSWER_SURVEY	ANSWERS_RECODED	NOTE
	Genetic Condition	Yes	1
	Genetic Condition	No	0
	Race	White	Categorical
	Race	Black or African American	Categorical
	Race	Asian	Categorical
	Race	More than one population	Categorical
	Race	Another single population	Categorical
	Race	None of these	Categorical	Skip, don't know, or prefer not to answer excluded in cohort building and not dropped in coding.
	Age at Consent	18 - 44 years old	1
	Age at Consent	45 - 64 years old	2
	Age at Consent	65+ years old	3
	Gender Identity	Male	Categorical
	Gender Identity	Female	Categorical
	Gender Identity	Not Man Only, Not Woman Only, Prefer Not to Answer, or Skipped	Categorical	Relabeled as "Other or Prefer Not to Answer"
	Health Insurance	Yes	1
	Health Insurance	No	0
	Health Insurance	Don't Know	DROPPED
	Health Insurance	Prefer Not to Answer	DROPPED
	Health Insurance	Skip	DROPPED
	Education Level	Never attended school or only attended kindergarten	1
	Education Level	Grades 1 through 4 (Primary)	1
	Education Level	Grades 5 through 8 (Middle)	1
	Education Level	Grades 9 through 11 (Some High School)	1
	Education Level	Grade 12 or GED (High School Graduate)	2
	Education Level	1 to 3 Years after School (Some College, Associate's degree, or Technical school)	3
	Education Level	College 4 years or more (College graduate)	4
	Education Level	Advanced Degree (Master's, Doctorate, etc.)	4
	Education Level	Skip or Prefer not to answer	DROPPED
	Income Level	Less than $10,000	1
	Income Level	$10,000 - $24,999	1
	Income Level	$25,000 - $34,999	1
	Income Level	$35,000 - $49,999	2
	Income Level	$50,000 - $74,999	2
	Income Level	$75,000 - $99,999	2
	Income Level	$100,000 - $149,999	3
	Income Level	$150,000 - $199,999	3
	Income Level	$200,000 or more	3
	Income Level	Skip or Prefer not to answer	DROPPED
	Rural*	Yes	1
	Rural	No	0
	Rural	Skip or Don't Know	0	Checked models for bias by comparing binary and nominal variable encoding
	*There are many reasons people delay getting medical care. Have you delayed getting care for any of the follow reasons in the PAST 12 MONTHS? You live in a rural area where distance to the health care provider is too far.”

## Sheet: Table_S3_Demographics
	Supplementary Table 3. Demographics of All of Us v7 Database and Study Cohort
		Total All of Us Database		Study Cohort*
		N	Percent	N	Percent
	Total Participants	334156	1	165812	1
	Genetic Condition
	Yes	12901	0.0386077	7106	0.043
	No	321255	0.961392	158706	0.957
	Race
	White	226615	0.678171	134248	0.81
	Black or African American	78321	0.234385	18442	0.111
	Asian	14162	0.0423814	6482	0.039
	More than one population	7720	0.023103	3747	0.023
	Another single population	2987	0.00893894	1138	0.007
	None of these	4351	0.0130209	1755	0.011
	Gender Identity
	Female	199092	0.595806	105562	0.637
	Male	128602	0.384856	57250	0.345
	Other Identity or Prefer Not to Answer	6462	0.0193383	3000	0.018
	Education Level
	High School Graduate or Below	76979	0.230368	19295	0.116
	Some College through Advanced Degree	250940	0.750967	144998	0.874
	Skip or Prefer Not to Answer	6237	0.0186649	1519	0.009
	Age at Analysis
	18-44	104164	0.311723	47570	0.287
	45-64	119226	0.356797	55576	0.335
	65+	110766	0.33148	62666	0.378
	Annual Income
	Less than 10k to 35k	103243	0.308966	34451	0.208
	35k to 100k	96038	0.287405	58410	0.352
	100k to Over 200k	83035	0.248492	56607	0.341
	Skip or Prefer Not to Answer	51840	0.155137	16344	0.099
	Health Insurance Coverage
	Yes	309190	0.925286	159875	0.964
	No	17560	0.0525503	4190	0.025
	Skip, Don’t Know, or Prefer Not to Answer	7389	0.0221124	1733	0.01
	Delayed Care due to Living in a Rural Area†
	Yes	5116		5116	0.031
	No	154567		154567	0.933
	Skip or Don’t Know	6129		6129	0.037
	*Study cohort limited to participants who also responded to any part of the optional Healthcare Access and Utilization Survey †Part of the optional Healthcare Access and Utilization Survey, resulting in same participant counts for both groups

## Sheet: Table_S4_Q1counts
	Supplementary Table 4. Participant Counts for responders to Question 1: Involvement in Healthcare Decisions
	Variable	Observation	Count	Percentage
	GENETIC_COND	NO	130314	0.956
		YES	5938	0.044
	Gender	Female	87038	0.639
		Male	46857	0.344
		Not Male or Female only, prefer not to answer, or skipped	2357	0.017
	Self-Identified Race	Asian	4798	0.035
		Black	13429	0.099
		Another single population	844	0.006
		More than one population	2980	0.022
		None of These	1318	0.01
		White	112883	0.828
	Rural	0	132109	0.97
		1	4143	0.03
	Education	1	1986	0.015
		2	12121	0.089
		3	32645	0.24
		4	89500	0.657
	Income	1	30374	0.223
		2	53381	0.392
		3	52497	0.385
	Insurance	0	2639	0.019
		1	133613	0.981
	Q1 Involvement in Healthcare Decisions: Binary Outcome*	0	57164	0.42
		1	79088	0.58
	Q1 Involvement in Healthcare Decisions: Ordinal Outcome.	None of the Time	17672	0.1297
		Some of the Time	39492	0.2898
		Most of the Time	43749	0.3211
		Always	35339	0.2594
	*Binary Outcome utilized for primary inference

## Sheet: Table_S5_Q2counts
	Supplementary Table 5. Participant Counts for responders to Question 2: Respect by HCPs
	Variable	Observation	Count	Percentage
	GENETIC_COND	NO	132441	0.957
		YES	6008	0.043
	Gender	Female	88330	0.638
		Male	47715	0.345
		Not Male or Female only, prefer not to answer, or skipped	2404	0.017
	Self-Identified Race	Asian	4893	0.035
		Black	13665	0.099
		Another single population	862	0.006
		More than one population	3043	0.022
		None of These	1346	0.01
		White	114640	0.828
	Rural	0	134244	0.97
		1	4205	0.03
	Education	1	2055	0.015
		2	12435	0.09
		3	33194	0.24
		4	90765	0.656
	Income	1	30977	0.224
		2	54232	0.392
		3	53240	0.385
	Insurance	0	2688	0.019
		1	135761	0.981
	Q2 Respected by HCPs: Binary Outcome*	0	4778	0.035
		1	133671	0.965
	Q2 Respected by HCPs: Ordinal Outcome.	None of the Time	319	0.0023
		Some of the Time	4459	0.0322
		Most of the Time	30733	0.222
		Always	102938	0.7435
	*Binary Outcome utilized for inference

## Sheet: Table_S6_Q3counts
	Supplementary Table 6. Participant Counts for responders to Question 3: Understandable Health Information
	Variable	Observation	Count	Percentage
	GENETIC_COND	NO	132096	0.957
		YES	5985	0.043
	Gender	Female	88112	0.638
		Male	47569	0.345
		Not Male or Female only, prefer not to answer, or skipped	2400	0.017
	Self-Identified Race	Asian	4870	0.035
		Black	13615	0.099
		Another single population	865	0.006
		More than one population	3033	0.022
		None of These	1339	0.01
		White	114359	0.828
	Rural	0	133895	0.97
		1	4186	0.03
	Education	1	2034	0.015
		2	12348	0.089
		3	33111	0.24
		4	90588	0.656
	Income	1	30842	0.223
		2	54109	0.392
		3	53130	0.385
	Insurance	0	2673	0.019
		1	135408	0.981
	Question 3: Understandable Health Information: Binary Outcome*	0	8534	0.062
		1	129547	0.938
	Question 3: Understandable Health Information: Ordinal Outcome	None of the Time	797	0.0058
		Some of the Time	7737	0.056
		Most of the Time	48986	0.3548
		Always	80561	0.5834
	*Binary Outcome utilized for inference

## Sheet: Table_S7_Q1_Opinion
	Supplementary Table 7. Multiple Logistic Regression Summary of Q1: Involvement in Healthcare Decisions
	Variable	Single-Predictor Model		Multivariable model
		Odds Ratio (95% CI)	P Value	Estimate (SE)	Odds Ratio (95% CI)	P Value*
	Genetic Condition	1.08 (1.02-1.14)	0.004908	0.06 (0.03)	1.06 (1.01-1.12)	0.0326
	Self-Identified Race
	White	1 [Reference]	NA	NA	1 [Reference]	NA
	Asian	1.04 (0.98-1.10)	0.218835	0.14 (0.03)	1.15 (1.09-1.22)	3.05e-06
	Black or African American	1.26 (1.20-1.32)	1.04e-24	0.23 (0.02)	1.25 (1.21-1.30)	5.25e-30
	More than one population	0.89 (0.83-0.95)	0.0009	-0.01 (0.04)	0.99 (0.92-1.07)	0.891
	Another single population	0.99 (0.89-1.12)	0.927718	0.06 (0.07)	1.06 (0.93-1.22)	0.383
	None of these	0.84 (0.77-0.93)	0.000475	-0.17 (0.06)	0.85 (0.75-0.94)	0.00196
	Age	1.01 (1.01-1.01)	1.31e-190	0.01 (0.00003)	1.01 (1.01-1.01)	2.61e-157
	Gender Identity
	Female	NA	1 [Reference]	NA	1 [Reference]	NA
	Male	1.23 (1.20-1.27)	6.08e-43	0.13 (0.01)	1.14 (1.11-1.17)	1.12e-27
	Other Identity or Prefer Not to Answer	0.79 (0.75-0.83)	6.16E-18	-0.16 (0.04)	0.85 (0.79-0.93)	0.000205
	Health Insurance	0.98 (0.91-1.06)	0.628016	0.01 (0.04)	1.01 (0.93-1.09)	0.886
	Education Level	0.92 (0.91-0.93)	1.17e-26	-0.09 (0.01)	0.91 (0.89-0.93)	9.73e-28
	Income Level	1.00 (0.99-1.01)	0.9175	0.02 (0.01)	1.02 (1.00-1.04)	0.0136
	Rural	0.72 (0.67-0.76)	8e-27	-0.30 (0.03)	0.74 (0.70-0.79)	7.1e-21
	c=0.558
	*P-values meeting significance in the multivariable model at p <0.002 are bolded
	Estimates (log of the odds of outcome) and odds ratios are both provided.

## Sheet: Table_S8_Q1_Opinion_Ordinal
	Supplementary Table 7. Ordinal Regression Summary of Q1: Involvement in Healthcare Decisions.
	Survery Q1 (Involvement in Healthcare Decisions) featured distributions across the four response levels to enable analysis as an ordinal outcome. The proportional odds assumption was violated for most predictors (in a single-predictor cumulative logit model) and thus, effects are reported for each contrast to level one ("None of the Time).
	Variable		Response Contrast	Estimate	Standard Error	Odds Ratio	95% CI	P-value
	Genetic Condition		4	0.000598	0.0301	1.0006	0.94-1.06	0.984126
			3	0.00908	0.0269	1.00913	0.96-1.06	0.735931
			2	0.0123	0.0396	1.01236	0.94-1.09	0.756313
	Self-Identified Race
		Another single population	4	0.0287	0.0657	1.02912	0.9-1.17	0.662433
		Another single population	3	0.0317	0.0601	1.03217	0.92-1.16	0.598252
		Another single population	2	0.0089	0.0846	1.00894	0.85-1.19	0.916186
		Asian	4	0.00483	0.0328	1.00484	0.94-1.07	0.882854
		Asian	3	0.0423	0.0296	1.04323	0.98-1.11	0.15265
		Asian	2	0.0231	0.0423	1.02336	0.94-1.11	0.585332
		Black	4	0.2588	0.0246	1.29544	1.23-1.36	6.14e-26
		Black	3	0.0263	0.0231	1.02661	0.98-1.07	0.255113
		Black	2	-0.0898	0.032	0.91414	0.86-0.97	0.005005
		More than one population	4	0.000532	0.0388	1.00053	0.93-1.08	0.989063
		More than one population	3	0.0158	0.0345	1.01596	0.95-1.09	0.646192
		More than one population	2	0.0184	0.0485	1.01856	0.93-1.12	0.704286
		None of These	4	0.0223	0.0545	1.02253	0.92-1.14	0.682775
		None of These	3	0.0154	0.0493	1.01548	0.92-1.12	0.755405
		None of These	2	0.00409	0.0668	1.0041	0.88-1.14	0.951141
	Age		4	0.00918	0.000401	1.00922	1.01-1.01	5.4e-116
			3	0.00913	0.000347	1.00918	1.01-1.01	6.23e-153
			2	0.00166	0.000501	1.001	1.001-1.001	0.000937
	Gender Identity
		Male	4	0.1144	0.0189	1.12118	1.08-1.16	1.324e-09
		Male	3	0.096	0.0157	1.10077	1.07-1.14	1.043e-09
		Male	2	0.0858	0.023	1.0896	1.04-1.14	0.000191
		Other Identity or Prefer Not to Answer	4	-0.0403	0.0346	0.96052	0.9-1.03	0.244316
		Other Identity or Prefer Not to Answer	3	0.0389	0.0283	1.03963	0.98-1.10	0.169078
		Other Identity or Prefer Not to Answer	2	0.0855	0.041	1.08922	1.01-1.18	0.037306
	Insurance		4	0.0754	0.0466	1.07836	0.98-1.18	0.105741
			3	-0.0579	0.0439	0.94378	0.87-1.03	0.187084
			2	-0.059	0.0608	0.94268	0.84-1.06	0.331582
	Education		4	-0.1463	0.00949	0.86393	0.85-0.88	1.26e-53
			3	-0.0926	0.00876	0.91153	0.9-0.93	3.9e-26
			2	-0.0299	0.0125	0.97059	0.95-0.99	0.016852
	Income		4	-0.00124	0.00934	0.99877	0.98-1.02	0.894688
			3	0.0363	0.00818	1.03701	1.02-1.05	8.897e-06
			2	0.1085	0.0118	1.11464	1.09-1.14	3.42e-20
	Rural Identity		4	-0.00895	0.0377	0.99109	0.92-1.07	0.812298
			3	-0.0607	0.0322	0.94108	0.88-1.00	0.059617
			2	-0.0349	0.044	0.96567	0.89-1.05	0.427748

## Sheet: Table_S9_Q2_Respect
	Supplementary Table 9. Multiple Logistic Regression Summary of Q2: Respect by HCPs
	Variable	Single-Predictor Model		Multivariable model
		Odds Ratio (95% CI)	P Value	Estimate (SE)	Odds Ratio (95% CI)	P Value*
	Genetic Condition	0.71 (0.63-0.80)	3.53e-08	-0.38 (0.06)	0.69 (0.61-0.78)	4.18e-09
	Self-Identified Race
	White	1 [Reference]	NA	NA	1 [Reference]	NA
	Asian	1.23 (1.08-1.41)	0.00216	-0.10 (0.08)	0.90 (0.78-1.04)	0.163
	Black or African American	0.95 (0.87-1.04)	0.275899	-0.17 (0.04)	0.85 (0.78-0.93)	0.000211
	More than one population	0.91 (0.79-1.05)	0.200196	-0.20 (0.08)	0.82 (0.70-0.97)	0.0177
	Another single population	0.84 (0.66-1.07)	0.150138	-0.44 (0.15)	0.64 (0.48-0.86)	0.00269
	None of these	0.66 (0.55-0.79)	3.98e-06	-0.72 (0.11)	0.49 (0.39-0.60)	1.96e-11
	Age	1.03 (1.03-1.03)	8.16e-299	0.03 (0.0009)	1.03 (1.03-1.03)	2e-194
	Gender Identity
	Female	1 [Reference]	NA	NA	1 [Reference]	NA
	Male	1.82 (1.72-1.93)	8.27e-90	0.11 (0.03)	1.11 (1.04-1.19)	0.00202
	Other Identity or Prefer Not to Answer	0.42 (0.39-0.47)	5.14e-77	-0.67 (0.07)	0.51 (0.44-0.59)	6.85e-21
	Health Insurance	2.32 (2.01-2.70)	5.68e-258	0.27 (0.08)	1.31 (1.13-1.53)	0.000424
	Education Level	1.44 (1.39-1.49)	1.62e-96	0.12 (0.02)	1.13 (1.08-1.17)	6.5e-09
	Income Level	1.82 (1.76-1.89)	1.08e-209	0.38 (0.02)	1.46 (1.40-1.53)	3.86e-66
	Rural	0.25 (0.22-0.27)	4.49e-170	-0.95 (0.05)	0.39 (0.35-0.43)	1.01e-73
	c=0.71
	*P-values meeting significance in the multivariable model at p <0.002 are bolded
	Estimates (log of the odds of outcome) and odds ratios are both provided.

[truncated: 2 more sheets: Table_S10_Q3_Understand, Table_S11_ConcordanceSummaries]
